# Supplementary material for: A multi-country analysis of COVID-19 hospitalizations by vaccination status
Source: Med. 2023 Nov 10;4(11):797–812.e2. doi: 10.1016/j.medj.2023.08.005 (PMC10935543; doi:10.1016/j.medj.2023.08.005)
Supplement: Data S1. Supplemental results, related to STAR Methods and Figures 1–5 [file mmc2.zip]

Archive with 1 entries (1 files):
- Data S1.docx
